# Supplementary material for: CMTM6 promotes migration, invasion, and EMT by interacting with and stabilizing vimentin in hepatocellular carcinoma cells
Source: J Transl Med. 2021 Mar 23;19:120. doi: 10.1186/s12967-021-02787-5 (PMC7989033; doi:10.1186/s12967-021-02787-5)
Supplement: Supplementary file 1 — Additional file 1: Table S1. Sequences of shRNAs. [file 12967_2021_2787_MOESM1_ESM.xlsx]

## Sheet: Sheet1
Table S1. Sequences of shRNAs
name	sequence(5'-3')
sh-CMTM6 -1	AGGTCAAGAA GGCAGTTTT
sh-CMTM6 -2	CCCAAGACAGTGAAAGTAA
sh-NC	GGGTA TCGACGATTACAAA
