# Supplementary material for: CMTM6 promotes migration, invasion, and EMT by interacting with and stabilizing vimentin in hepatocellular carcinoma cells
Source: J Transl Med. 2021 Mar 23;19:120. doi: 10.1186/s12967-021-02787-5 (PMC7989033; doi:10.1186/s12967-021-02787-5)
Supplement: Supplementary file 2 — Additional file 2: Table S2. Sequence of siRNAs (5′ to 3′). [file 12967_2021_2787_MOESM2_ESM.xlsx]

## Sheet: Sheet1
Table S2: Sequence of siRNAs (5' to 3')
siRNA	sense	anti-sense
si-NC	UUCUCCGAACGUGUCACGUTT	ACGUGACACGUUCGGAGAATT
si-vimentin	GAGGGAAACUAAUCUGGAUdTdT	UUCUCCGAACGUGUCACGU
