# Supplementary material for: CMTM6 promotes migration, invasion, and EMT by interacting with and stabilizing vimentin in hepatocellular carcinoma cells
Source: J Transl Med. 2021 Mar 23;19:120. doi: 10.1186/s12967-021-02787-5 (PMC7989033; doi:10.1186/s12967-021-02787-5)
Supplement: Supplementary file 3 — Additional file 3: Table S3. Sequences of qRT-PCR primers. [file 12967_2021_2787_MOESM3_ESM.xlsx]

## Sheet: Sheet1
Table S3. Sequences of qRT-PCR primers.
Gene	sense	antisense
CMTM6	ATGAAGGCCAGCAGAGACAG	GTGTACAGCCCCACTACGGA
GAPDH	GTCAACGGATTTGGTCGTATTG	CTCCTGGAAGATGGTGATGGG
